# Supplementary material for: Concordance of gene expression in human protein complexes reveals tissue specificity and pathology
Source: Nucleic Acids Res. 2013 Aug 5;41(18):e171. doi: 10.1093/nar/gkt661 (PMC3794609; doi:10.1093/nar/gkt661)
Supplement: Supplementary Data [file supp_gkt661_nar-01095-met-n-2013-File004.xlsx]

## Sheet: Suppl Table S1
Table S1: Normal tissues from the global map of human gene expression (Lukk, Kapushesky et al. 2010). For our study, we have used only tissues with 5 or more replicates (40 tissues), and we have excluded 4 additional tissues that were not suitable for our study (Lung transplant, Bronchial current smoker, Bronchial former smoker, and a human universal reference), resulting in a set of 36 tissues.
#	Tissue	Sample Size
1	Blood	416
2	Bone marrow	44
3	Brain	39
4	Kidney	38
5	Brain caudate nucleus	29
6	Brain cerebellum	26
7	Placenta basal plate	21
8	Hypothalamus	20
9	Lung	20
10	Skin	20
11	Atrial myocardium	18
12	Brain, frontal cortex, primary motor cortex, Brodmanns Area 4	15
13	Thymus	15
14	Cardiac ventricle	13
15	Brain, frontal cortex, superior frontal cortex, Brodmanns Area 9	12
16	Myometrium	12
17	Ovary	12
18	Prostate	11
19	Tonsil	10
20	Lymph node	10
21	Skeletal muscle	9
22	Palatine tonsil	9
23	Mesangium	8
24	Adipose tissue	8
25	Leukocyte	8
26	Smooth muscle	8
27	Bone	7
28	Esophagus	7
29	Thyroid	7
30	Bronchial epithelia	7
31	Cord blood	7
32	Quadriceps muscle	7
33	Eye	6
34	Fetal blood	6
35	Small intestine	6
Excluded tissues
37	Lung transplant	25
38	Bronchial epithelia, current smoker	20
39	Human universal reference	14
40	Bronchial epithelia, former smoker	6
41	Universal reference	4
42	Left ventricular myocardium	4
43	Conjunctiva	4
44	Epidermis	4
45	Bladder mucosa	4
46	Umbilical cord blood	3
47	Adipose tissue from abdomen	3
48	Adipose tissue from abdomen and thigh	3
49	Hypopharynx	3
50	Connective tissue	3
51	Bladder	3
52	Brain, prefrontal cortex	2
53	Testis	1
54	Fetal lung	1
55	Oropharynx	1
56	Umbilical vein	1
57	Myocardium (left ventricular)	1
58	Caudate nucleus	1
59	Amygdala	1
60	Vastuslateralis	1
61	Uterine tube	1
62	Liver	1
63	Aorta	1
64	Skin (leg)	1

## Sheet: Suppl Table S2
Table S2: Tissue categories used in our test and gold standard data set based on the tissue names in (Lukk, Kapushesky et al. 2010) and (Lage, Hansen et al. 2008).
Tissue categories	Tissues from (Lukk, Kapushesky et al. 2010)	Tissues from (Lage, Hansen et al. 2008)
Adipose	Adipose tissue	Adipocyte
Blod	Blood, Leukocyte, Cord blood, Fetal blood	Monocytes, Whole blood
Brain	Brain, Caudate nucleus, Cerebellum, Hypothalamus, Frontal cortex primary motor cortex Brodmanns Area 4, Frontal cortex superior frontal cortex Brodmanns Area 9, Hippocampal CA1 tissue	Whole brain, Cerebellum peduncles, Medulla oblongata, Occipital lobe, Olfactory bulb, Parietal lobe, Prefrontal cortex, Temporal lobe, Caudate nucleus, Fetal brain, Globus pallidus, Subthalamic nucleus, Amygdala, Hypothalamus, Pons, Thalamus, Cerebellum
Gastrointestinal tract (GI)	Esophagus, Small intestine	Salivary gland, Tongue
Heart	Atrial myocardium, Cardiac ventricle	Heart, Cardiac myocytes, Atrioventricular node
Kidney	Kidney, Mesangium	Kidney, Adrenal cortex, Adrenal gland
Lung	Lung, Bronchial epithelia	Lung, Fetal lung, Trachea
Lymphatic System	Bone marrow, Lymph node, Thymus, Tonsil, Palatine tonsil	Bone marrow CD34, Bone marrow, Lymph node, B cells, B lymphoblasts, CD4 T cells, CD 8 T cells, NK cells, Thymus, Tonsil
Muscle	Skeletal muscle, Smooth muscle, Quadriceps muscle	Skeletal muscle, Smooth muscle
Ovary	Ovary	Ovary
Placenta	Placenta basal plate	Placenta
Prostate	Prostate	Prostate
Skin	Skin	Skin
Thyroid	Thyroid	Thyroid, Fetal thyroid

## Sheet: Suppl Table S3
Table S3: Ranking results from our approach compared for each disease (OMIM reference) in our benchmark, whereas the top three ranked tissues that were predicted by TissueRanker are shown here.
Protein	OMIM	Disease name	Tissue Ranker
ABCA1	205400	Tangier disease	Thyroid|Skin|Eye
ABCC8	125853	Diabetes	Prostate|Lung|Kidney
ACTA1	161800	Myopathy	Heart|Placenta|LS
AGRP	601665	Obesity	Adipose|Heart|Skin
AKT1	114480	Breast Cancer	Prostate|Skin|Adipose
AP3B1	608233	Hermansky–Pudlak syndrome	Prostate|Kidney|Placenta
APOA2	143890	Hypercholesterolemia	LS|Placenta|GI
APOB	144010	Hypercholesterolemia	Placenta|Eye|LS
APOE	104310	Alzheimer Disease	GI|LS|Placenta
APP	104300	Alzheimer Disease	Muscle|Uterus|Ovary
AR	313200	Kennedy's disease	Adipose|Uterus|GI
ATM	114480	Breast Cancer	Lung|Ovary|Eye
ATM	208900	Ataxia telangiectasia	Lung|Ovary|Eye
ATXN1	164400	Spinocerebellar ataxia	Prostate|Brain|Uterus
ATXN7	164500	Spinocerebellar ataxia	Ovary|Prostate|Muscle
AVPR2	304800	Diabetes	Kidney|Placenta|Muscle
BACH1	114480	Breast Cancer	Lung|Skin|Muscle
BARD1	114480	Breast Cancer	Ovary|Heart|Lung
BRAF	211980	Adenocarcinoma of the lung	Placenta|Heart|Adipose
BRCA2	114480	Breast Cancer	Ovary|Eye|Adipose
BRIP1	114480	Breast Cancer	Adipose|Ovary|Eye
BUB1B	114500	Colorectal Cancer	Heart|Ovary|Thyroid
CACNA1A	183086	Spinocerebellar ataxia	Uterus|Kidney|Muscle
CACNA1S	601887	Malignant hyperthermia	LS|Skin|Kidney
CASP10	137215	Gastric Cancer	Blood|Lung|Heart
CASP8	114480	Breast Cancer	Prostate|Placenta|Uterus
CCND1	193300	Von Hippel–Lindau	Placenta|Skin|Eye
CD3D	608971	Severe combined immunodeficiency	Brain|Kidney|Ovary
CD40	606843	Immunodeficiency	Ovary|Uterus|Heart
CD40LG	308230	Immunodeficiency	Uterus|Kidney|GI
CDH1	114480	Breast Cancer	Placenta|Lung|Eye
CDH1	137215	Gastric Cancer	Placenta|Lung|Eye
CDK4	609048	Skin Cancer	Thyroid|Eye|Skin
CDS1	114480	Breast Cancer	Uterus|Prostate|LS
CDS1	609265	Li-Fraumeni syndrome	Uterus|Prostate|LS
CHAT	254210	Lambert–Eaton myasthenic syndrome	Lung|Skin|Adipose
CHD7	146110	HypogonadismHypogonadotropic	Heart|Ovary|Placenta
COL17A1	226650	Epidermolysisbullosadystrophica	Thyroid|Adipose|Placenta
COL7A1	131750	Epidermolysisbullosadystrophica	Adipose|Kidney|Placenta
COL7A1	131850	Epidermolysisbullosadystrophica	Adipose|Kidney|Placenta
COL7A1	226600	Epidermolysisbullosadystrophica	Adipose|Kidney|Placenta
COL7A1	604129	Epidermolysisbullosadystrophica	Adipose|Kidney|Placenta
COL9A2	603932	Intervertebral Disc Disease	LS|Adipose|Blood
COX6B1	220110	Cytochrome Oxidase Deficiency	Uterus|Blood|Brain
CP	604290	Cerebellar Ataxia	Uterus|Kidney|Muscle
CREBBP	180849	Rubinstein-Taybi Syndrome	LS|Eye|Placenta
CRYAB	608810	Myopathy	Lung|Prostate|Adipose
CSRP3	607482	Cardiomyopathy	Ovary|Muscle|LS
CYBA	233690	Chronic granulomatous disease	Uterus|Placenta|Lung
CYBB	306400	Chronic granulomatous disease	Lung|Uterus|Heart
DCLRE1C	602450	Severe combined immunodeficiency	GI|Lung|Heart
DCLRE1C	603554	Omenn syndrome	GI|Lung|Heart
DCX	300067	Lissencephaly	GI|Muscle|Blood
DES	601419	Myopathy	Ovary|Kidney|Lung
DES	604765	Cardiomyopathy	Ovary|Kidney|Lung
DLC1	211980	Lung Cancer	Thyroid|Skin|LS
DLD	256000	Leigh's disease	Heart|Kidney|Brain
DLX2	600202	Dyslexia	LS|Prostate|Adipose
DNMT3B	242860	Immunodeficiency	Lung|Eye|Prostate
DSG1	148700	Keratosis palmoplantarisstriata	Thyroid|Adipose|Prostate
EGR2	605253	Neuropathy	Brain|Placenta|LS
EGR2	607678	Charcot–Marie–Tooth disease	Brain|Placenta|LS
EIF2AK3	226980	Wolcott-Rallison syndrome	Muscle|Blood|Placenta
ERBB2	137215	Gastric Cancer	Lung|Adipose|Kidney
ERBB2	211980	Adenocarcinoma of the lung	Lung|Adipose|Kidney
FCGR2B	152700	Systemic lupus erythematosus	Lung|Skin|Eye
FGFR2	137215	Gastric Cancer	Adipose|Heart|Uterus
FOXP3	304790	Immunodeficiency	Heart|Blood|Lung
FXN	229300	Friedreich's ataxia	Uterus|Heart|GI
GAN	256850	Giant axonal neuropathy	Skin|LS|Uterus
GCK	125851	Diabetes	Uterus|Kidney|Adipose
GCK	125853	Diabetes	Uterus|Kidney|Adipose
GCK	602485	Hyperinsulinemic hypoglycemia	Uterus|Kidney|Adipose
GDNF	209880	Congenital central hypoventilation syndrome	Kidney|Uterus|Lung
GFAP	203450	Alexander Disease	Placenta|Kidney|Adipose
GHR	143890	Hypercholesterolemia	Skin|Adipose|Uterus
GHR	262500	Laron-type dwarfism	Skin|Adipose|Uterus
GLB1	230600	GM1 gangliosidosis	Muscle|Uterus|Placenta
GLB1	253010	Mucopolysaccharidoses	Muscle|Uterus|Placenta
GNAI2	192605	Ventricular tachycardia	Placenta|LS|Adipose
GNAS	103580	Pseudohypoparathyroidism	Skin|Adipose|Lung
GNRHR	228300	Fertile Eunuch Syndrome	Adipose|Skin|Placenta
GRN	607485	Frontotemporal lobar degeneration	Lung|GI|LS
HNF1A	125853	Diabetes	Placenta|Heart|Brain
HNF1A	600496	Maturity onset diabetes of the young	Placenta|Heart|Brain
HNF4A	125850	Maturity onset diabetes of the young	Placenta|Heart|Prostate
HNF4A	125853	Diabetes	Placenta|Heart|Prostate
HSD17B4	261515	D-Bifunctional protein deficiency	Blood|Ovary|Placenta
HSPB1	606595	Charcot–Marie–Tooth disease	Lung|Kidney|Blood
HSPB1	608634	Neuropathy	Lung|Kidney|Blood
HSPB8	158590	Neuropathy	Lung|Muscle|Adipose
ICOS	607594	Immunodeficiency	Adipose|GI|Lung
IFNGR1	209950	Mycobacterial infection	Placenta|Eye|Heart
IGBP1	300472	Agenesis of the Corpus Callosum	GI|Blood|Skin
IGF2BP2	125853	Diabetes	Thyroid|Placenta|Skin
IKBKG	300301	Ectodermal dysplasia	Prostate|Ovary|Eye
IL12RB1	209950	Mycobacterial infection	Kidney|Prostate|Heart
IL1B	137215	Gastric Cancer	GI|Eye|Lung
IL2RG	300400	Severe combined immunodeficiency	Uterus|Muscle|Eye
IL6	125853	Diabetes	Placenta|GI|Muscle
IL7R	608971	Severe combined immunodeficiency	Prostate|Eye|Muscle
IRF1	137215	Gastric Cancer	Uterus|Prostate|Muscle
IRS1	125853	Diabetes	Adipose|Brain|Skin
ITGA2B	273800	Glanzmann'sthrombasthenia	Heart|Adipose|GI
ITGA6	226730	Epidermolysisbullosadystrophica	Placenta|Uterus|Blood
ITGB2	116920	Leukocyte adhesion deficiency	Lung|Uterus|Brain
ITGB4	131800	Epidermolysisbullosadystrophica	GI|Adipose|Prostate
ITGB4	226650	Epidermolysisbullosadystrophica	GI|Adipose|Prostate
ITGB4	226730	Epidermolysisbullosadystrophica	GI|Adipose|Prostate
ITM2B	117300	Dementia	Adipose|Ovary|Eye
KIF1B	118210	Charcot–Marie–Tooth disease	Muscle|Ovary|Thyroid
KIF1B	171300	Pheochromocytoma	Muscle|Ovary|Thyroid
KRT1	144200	Palmoplantarkeratodermas	Adipose|Thyroid|Prostate
KRT1	607602	Congenital IchthyosiformErythroderma	Adipose|Thyroid|Prostate
KRT1	607654	Keratosis palmoplantarisstriata	Adipose|Thyroid|Prostate
KRT2	146800	Congenital IchthyosiformErythroderma	Skin|Kidney|Thyroid
LAMA3	226650	Epidermolysisbullosadystrophica	Adipose|Lung|Uterus
LAMA3	226700	Epidermolysisbullosadystrophica	Adipose|Lung|Uterus
LAMA3	245660	Laryngoonychocutaneous syndrome	Adipose|Lung|Uterus
LAMC2	226650	Epidermolysisbullosadystrophica	Placenta|Kidney|Brain
LAMC2	226700	Epidermolysisbullosadystrophica	Placenta|Kidney|Brain
LBR	169400	Pelger-Huet anomaly	Ovary|GI|Thyroid
LDLR	143890	Hypercholesterolemia	GI|Placenta|Ovary
LDLRAP1	603813	Hypercholesterolemia	Lung|Muscle|Kidney
LIPC	125853	Diabetes	Placenta|Kidney|Blood
LMNA	115200	Cardiomyopathy	Skin|Heart|Kidney
LMNA	605588	Charcot–Marie–Tooth disease	Skin|Heart|Kidney
MAPK8IP1	125853	Diabetes	Placenta|Prostate|Kidney
MC4R	601665	Obesity	Skin|Brain|Eye
MID1	300000	Opitz syndrome	Lung|Muscle|Heart
MIP	604219	Cataract	LS|Prostate|GI
MPL	604498	Thrombocytopenia	Kidney|LS|Uterus
MPO	104300	Alzheimer Disease	Adipose|Heart|Kidney
MRE11A	604391	Ataxia telangiectasia	Adipose|Lung|Prostate
MSX1	189500	Witkop syndrome	Adipose|LS|Heart
MUTYH	137215	Gastric Cancer	Adipose|GI|Eye
MYBPC3	115200	Cardiomyopathy	Kidney|Lung|Brain
MYF6	300376	Becker Muscular Dystrophy	Skin|GI|Ovary
MYH3	601680	Arthrogryposis	Lung|Ovary|Placenta
MYH7	192600	Cardiomyopathy	Prostate|Lung|Ovary
MYH9	155100	May-Hegglin anomaly	Brain|GI|Prostate
MYL2	608758	Cardiomyopathy	Ovary|Prostate|Lung
MYL3	608751	Cardiomyopathy	Ovary|Lung|Placenta
NCF2	233710	Chronic granulomatous disease	Uterus|Eye|Heart
NCOA4	188550	Thyroid cancer	Uterus|Lung|Placenta
NDRG1	601455	Charcot–Marie–Tooth disease	Ovary|Thyroid|Blood
NDUFA1	252010	Mitochondrial diseases	Muscle|Uterus|Brain
NDUFA2	256000	Leigh's disease	Uterus|Kidney|Muscle
NDUFS2	252010	Mitochondrial diseases	Kidney|Uterus|Blood
NDUFS4	252010	Mitochondrial diseases	Blood|Brain|Kidney
NDUFS4	256000	Leigh's disease	Blood|Brain|Kidney
NDUFV1	203450	Alexander Disease	Blood|Uterus|Kidney
NDUFV1	252010	Mitochondrial diseases	Blood|Uterus|Kidney
NDUFV1	256000	Leigh's disease	Blood|Uterus|Kidney
NEFH	105400	Amyotrophic lateral sclerosis	GI|Adipose|Placenta
NEUROD1	125853	Diabetes	Ovary|Muscle|Prostate
NOS3	104300	Alzheimer Disease	Muscle|Adipose|Lung
NOTCH3	125310	Cerebral autosomal dominant arteriopathy	LS|GI|Muscle
NR0B2	601665	Obesity	Adipose|GI|Uterus
NSD1	277590	Weaver syndrome	Kidney|LS|Eye
PABPN1	164300	Oculopharyngeal muscular dystrophy	Eye|Brain|Kidney
PAFAH1B1	607432	Lissencephaly	Skin|Eye|Prostate
PAX6	604219	Cataract	Adipose|Prostate|Uterus
PCM1	188550	Thyroid cancer	Thyroid|Muscle|Adipose
PDCD10	603285	Cerebral cavernous malformation	Blood|LS|GI
PDHA1	312170	Pyruvate Dehydrogenase Deficiency	Blood|GI|Uterus
PHB	114480	Breast Cancer	GI|LS|Thyroid
PHKB	261750	Phosphorylase Kinase Deficiency	Uterus|Kidney|Brain
PIK3CA	114480	Breast Cancer	Placenta|Eye|Prostate
PIK3CA	137215	Gastric Cancer	Placenta|Eye|Prostate
PINK1	605909	Parkinson Disease	Ovary|Uterus|Lung
PKD1	173900	Polycystic Kidney Disease	Kidney|Eye|Lung
PKP1	604536	Ectodermal dysplasia	Prostate|Kidney|Thyroid
PKP2	609040	Arrhythmogenic right ventricular dysplasia	Prostate|Placenta|Muscle
PLAU	104300	Alzheimer Disease	GI|Muscle|Adipose
POMC	601665	Obesity	Prostate|Skin|Lung
PPARG	125853	Diabetes	Lung|Placenta|Adipose
PPARG	601665	Obesity	Lung|Placenta|Adipose
PPP2R1B	211980	Lung Cancer	Skin|Ovary|Prostate
PRKAR1A	188550	Thyroid cancer	Placenta|Prostate|Lung
PRNP	603218	Huntington's disease	Muscle|Blood|Skin
PSEN1	172700	Pick's disease	Kidney|LS|Lung
PSEN1	600274	Dementia	Kidney|LS|Lung
PSEN1	607822	Alzheimer Disease	Kidney|LS|Lung
PSEN2	606889	Alzheimer Disease	Thyroid|LS|Heart
PTEN	158350	Lhermitte-Duclos disease	Placenta|Thyroid|Prostate
PTPN22	152700	Systemic lupus erythematosus	Uterus|Eye|Adipose
PTPN22	180300	Rheumatoid arthritis	Uterus|Eye|Adipose
PTPRC	608971	Severe combined immunodeficiency	Eye|Ovary|Uterus
PYGM	232600	McArdle's disease	Uterus|GI|Muscle
RAC2	608203	Neuropathy	Placenta|Eye|Lung
RAPSN	608931	Lambert–Eaton myasthenic syndrome	Placenta|GI|Lung
RB1CC1	114480	Breast Cancer	Prostate|LS|Ovary
RET	171300	Pheochromocytoma	Adipose|GI|Placenta
RET	209880	Congenital central hypoventilation syndrome	Adipose|GI|Placenta
RUNX2	119600	Cleidocranial dysplasia	Prostate|Adipose|Skin
SDC3	601665	Obesity	Uterus|Adipose|Heart
SDHA	252011	Mitochondrial diseases	Uterus|Blood|GI
SDHA	256000	Leigh's disease	Uterus|Blood|GI
SDHB	171300	Pheochromocytoma	Blood|Muscle|Uterus
SGCD	606685	Cardiomyopathy	Lung|Adipose|Brain
SLC25A4	192600	Cardiomyopathy	Blood|Kidney|Uterus
SLC2A1	606777	GLUT1 deficiency syndrome	Prostate|Placenta|Skin
SMAD1	600794	Neuropathy	Lung|GI|LS
SMAD1	601472	Charcot–Marie–Tooth disease	Lung|GI|LS
SNCA	127750	Dementia	Thyroid|Prostate|Blood
SNCA	168601	Parkinson Disease	Thyroid|Prostate|Blood
SNCA	605543	Parkinson Disease	Thyroid|Prostate|Blood
SOD1	105400	Amyotrophic lateral sclerosis	Blood|Muscle|Skin
SORL1	104300	Alzheimer Disease	Skin|Uterus|Placenta
SOX9	114290	Camptomelic dysplasia	Prostate|LS|Blood
SPTLC1	162400	Neuropathy	Skin|Kidney|Thyroid
SQSTM1	602080	Paget's disease	Uterus|Adipose|LS
STAT1	209950	Mycobacterial infection	Uterus|Lung|Ovary
STAT4	180300	Rheumatoid arthritis	Eye|Prostate|Skin
STAT5B	245590	Growthhormones Insensitivity With Immunodeficiency	Prostate|Blood|Kidney
SYN1	300491	Epilepsy	Muscle|GI|Blood
TACR3	146110	HypogonadismHypogonadotropic	Skin|Adipose|LS
TBP	168600	Parkinson Disease	Skin|Eye|Kidney
TBP	607136	Spinocerebellar ataxia	Skin|Eye|Kidney
TCAP	607487	Cardiomyopathy	Ovary|Lung|Brain
TCF7L2	125853	Diabetes	Placenta|Kidney|Blood
TGFB1	131300	Camurati-Engelmann disease	Kidney|LS|Placenta
TGM1	242100	Congenital IchthyosiformErythroderma	Heart|Thyroid|GI
TNFRSF11A	602080	Paget's disease	Thyroid|Uterus|GI
TNFRSF11B	239000	Paget's disease	Prostate|Muscle|Thyroid
TNFRSF1A	142680	Periodic fever	Kidney|Adipose|Blood
TNNI2	601680	Arthrogryposis	Ovary|Lung|LS
TNNI3	115210	Cardiomyopathy	GI|Ovary|LS
TNNT3	601680	Arthrogryposis	Lung|Ovary|LS
TP53	114480	Breast Cancer	Prostate| Heart| Eye
TP53	114500	Colorectal Cancer	Prostate| Heart| Eye
TP53	151623	Li-Fraumeni syndrome	Prostate| Heart| Eye
TPM1	115196	Cardiomyopathy	Ovary|Lung|Prostate
TRIM24	188550	Thyroid cancer	Heart|Uterus|Skin
TSC1	191100	Tuberous sclerosis	Kidney|Skin|LS
TSC1	606690	Lymphangioleiomyomatosis	Kidney|Skin|LS
TSC2	191100	Tuberous sclerosis	Kidney|Placenta|Eye
TSC2	606690	Lymphangioleiomyomatosis	Kidney|Placenta|Eye
TTN	603689	Myopathy	Ovary|Lung|Kidney
TTN	604145	Cardiomyopathy	Ovary|Lung|Kidney
UQCRB	124000	Mitochondrial diseases	Uterus|Kidney|LS
UQCRQ	124000	Mitochondrial diseases	Brain|Muscle|Blood
VAPB	608627	Amyotrophic lateral sclerosis	LS|Prostate|Muscle
VHL	171300	Pheochromocytoma	Skin|Prostate|Blood
VHL	193300	Von Hippel–Lindau	Skin|Prostate|Blood
WAS	301000	Wiskott–Aldrich syndrome	Lung|Eye|Placenta
WAS	313900	Thrombocytopenia	Lung|Eye|Placenta

## Sheet: Suppl Table S4
Table S4: Detailed ranking results of IGF2 and LEP for all tissues and their z-normalized coordinated expression.
IGF2		LEP
Tissues	z-score	Tissues	z-score
brain, frontal cortex, superior frontal cortex, Brodmanns Area 9	0.39	palatine tonsil	0.29
smooth muscle	0.36	hippocampal CA1 tissue	0.28
eye	0.33	hypothalamus	0.28
brain	0.32	blood	0.24
thymus	0.31	brain, frontal cortex, primary motor cortex, Brodmanns Area 4	0.24
bone marrow	0.31	prostate	0.21
lymph node	0.3	lung	0.19
tonsil	0.3	ovary	0.19
Leukocyte	0.29	brain caudate nucleus	0.18
palatine tonsil	0.29	brain cerebellum	0.18
kidney	0.29	brain	0.17
hypothalamus	0.27	smooth muscle	0.17
esophagus	0.26	tonsil	0.15
brain cerebellum	0.26	thymus	0.15
placenta basal plate	0.22	eye	0.14
blood	0.2	thyroid	0.14
prostate	0.19	kidney	0.14
hippocampal CA1 tissue	0.18	cardiac ventricle	0.11
skeletal muscle	0.17	bone marrow	0.1
bronchial epithelia	0.16	quadriceps muscle	0.09
Small intestine	0.15	skin	0.08
brain caudate nucleus	0.14	placenta basal plate	0.07
skin	0.12	Leukocyte	0.06
brain, frontal cortex, primary motor cortex, Brodmanns Area 4	0.1	brain, frontal cortex, superior frontal cortex, Brodmanns Area 9	0.05
fetal blood	0.1	fetal blood	0.04
quadriceps muscle	0.1	atrial myocardium	-0.03
Cord blood	0.09	Mesangium	-0.04
Mesangium	0.09	Cord blood	-0.05
adipose tissue	0.06	Small intestine	-0.05
ovary	0.04	bronchial epithelia	-0.06
thyroid	0.04	esophagus	-0.06
cardiac ventricle	-0.02	myometrium	-0.11
atrial myocardium	-0.04	skeletal muscle	-0.11
myometrium	-0.07	adipose tissue	-0.12
lung	-0.16	lymph node	-0.15

## Sheet: Suppl Table S5
Table S5: Complex specific AUC values for all benchmark protein complexes in this study, estimating the FP rates based on a comparison of the ranking of the gold standard with the ranking from our TissueRanker prediction.
Complex	AUC	Complex	AUC	Complex	AUC	Complex	AUC
PPP2R1B	0.95	MAPK8IP1	0.83	PABPN1	0.78	SDHA	0.75
TGFB1	0.94	COL9A2	0.83	TNFRSF11A	0.78	TNFRSF11B	0.74
LMNA	0.93	CDS1	0.83	PHB	0.78	NEFH	0.74
AKT1	0.92	KRT1	0.83	WAS	0.78	TNNI2	0.74
SOD1	0.92	HNF4A	0.83	TACR3	0.78	SLC2A1	0.74
AVPR2	0.91	CYBA	0.83	MIP	0.78	NDRG1	0.74
LAMC2	0.9	CHD7	0.83	ATXN1	0.78	LDLR	0.74
AGRP	0.9	CSRP3	0.83	TGM1	0.78	ITGB2	0.74
DLD	0.9	IRF1	0.83	NEUROD1	0.78	TNNT3	0.74
TSC1	0.9	SLC25A4	0.83	CDK4	0.78	TSC2	0.74
HSD17B4	0.9	COL7A1	0.83	NCOA4	0.78	AP3B1	0.74
STAT5B	0.9	FOXP3	0.83	ABCA1	0.78	PIK3CA	0.73
DLC1	0.89	MSX1	0.82	PHKB	0.78	NOS3	0.73
ICOS	0.89	PYGM	0.82	IFNGR2	0.78	APOA2	0.73
BACH1	0.89	ERBB2	0.82	HNF1A	0.78	DSG1	0.73
TNFRSF1A	0.88	TBP	0.82	SGCD	0.78	PDHA1	0.73
RAPSN	0.88	HSPB8	0.82	PSEN2	0.78	ITGA2B	0.73
PRNP	0.88	GNAS	0.82	MRE11A	0.78	CD40LG	0.73
SDC3	0.88	EIF2AK3	0.82	MPL	0.78	MYH3	0.72
IGF2BP2	0.88	ITGA6	0.82	GNAI2	0.77	PKP1	0.72
UQCRQ	0.88	GHR	0.82	BRCA2	0.77	COL17A1	0.72
HSPB1	0.88	CYBB	0.82	LAMA3	0.77	PKP2	0.72
NDUFA2	0.87	GRN	0.82	STAT1	0.77	GNRHR	0.72
MID1	0.87	CD3D	0.81	NR0B2	0.77	UQCRB	0.72
KIF1B	0.87	FCGR2B	0.81	DLX2	0.77	APOE	0.71
LIPC	0.87	VHL	0.81	NSD1	0.77	MYH7	0.71
PTEN	0.87	MYF6	0.81	TRIM24	0.77	COL9A3	0.71
GCK	0.87	DCX	0.81	IL1B	0.77	CREBBP	0.71
TCF7L2	0.87	ACTA1	0.81	PLAU	0.77	CD40	0.7
CHAT	0.87	NOTCH3	0.81	PCM1	0.77	MC4R	0.7
FXN	0.86	CCND1	0.81	BRIP1	0.77	PINK1	0.7
CACNA1S	0.86	PKD1	0.8	CASP10	0.77	IL2RG	0.7
SYN1	0.86	ITGB4	0.8	NDUFS2	0.76	MYH9	0.7
NDUFS4	0.86	CP	0.8	CACNA1A	0.76	NCF2	0.7
DES	0.85	DCLRE1C	0.8	ITM2B	0.76	IL7R	0.7
KRT2	0.85	MPO	0.8	RET	0.76	APOB	0.7
IGBP1	0.85	APP	0.8	RAC2	0.76	CRYAB	0.7
TTN	0.85	GAN	0.8	NDUFV1	0.76	RUNX2	0.69
VAPB	0.84	IL6	0.8	SORL1	0.76	BRAF	0.68
IL12RB1	0.84	ATM	0.8	TP53	0.76	SQSTM1	0.68
RB1CC1	0.84	PRKAR1A	0.8	GFAP	0.76	TPM1	0.68
BARD1	0.84	PDCD10	0.8	GDNF	0.76	MYL2	0.68
COX6B1	0.84	EGR2	0.79	CASP8	0.76	SDHB	0.68
SPTLC1	0.84	ABCC8	0.79	SNCA	0.75	FGFR2	0.67
IRS1	0.84	GLB1	0.79	IFNGR1	0.75	PAX6	0.65
SMAD1	0.84	BUB1B	0.79	TNNI3	0.75	LBR	0.65
PAFAH1B1	0.84	PSEN1	0.79	TCAP	0.75	MUTYH	0.65
MYBPC3	0.84	NDUFA1	0.79	STAT4	0.75	SOX9	0.64
LDLRAP1	0.84	MYL3	0.79	PTPRC	0.75	PTPN22	0.63
PPARG	0.84	DNMT3B	0.79	CDH1	0.75	IKBKG	0.62
ATXN7	0.84	POMC	0.79	AR	0.75
